# Supplementary material for: Interface-Engineered RuP2/Mn2P2O7 Heterojunction on N/P Co-Doped Carbon for High-Performance Alkaline Hydrogen Evolution
Source: Materials (Basel). 2025 Jun 27;18(13):3065. doi: 10.3390/ma18133065 (PMC12251403; doi:10.3390/ma18133065)
Supplement: Supplementary file 1 [file materials-18-03065-s001.zip]

Archive with 1 entries (1 files):
- materials-3694759-supplementary.pdf
